# Supplementary material for: Systematic review of residual toxicity studies of pesticides to bees and veracity of guidance on pesticide labels
Source: PeerJ. 2024 Jan 3;12:e16672. doi: 10.7717/peerj.16672 (PMC10771081; doi:10.7717/peerj.16672)
Supplement: Supplemental Information 6 [file peerj-12-16672-s006.csv]

Paper	Author	Product	Formulation	Active Ingredient	Species	Caste/Sex	number_of_bees	Application Rate	Application Rate Units	time	Mortality (%)	mort	surv
Bee Research Investigations 1983	Johansen et al.	Lorsban 4 lb EC	EC	chlorpyrifos	Nomia melanderi	worker	17.5	0.5	lb ai/A	8	100	18	0
Bee Research Investigations 1983	Johansen et al.	Lorsban 4 lb EC	EC	chlorpyrifos	Nomia melanderi	worker	17.5	0.5	lb ai/A	24	100	18	0
Bee Research Investigations 1983	Johansen et al.	Lorsban 4 lb EC	EC	chlorpyrifos	Nomia melanderi	worker	17.5	0.5	lb ai/A	48	80	14	4
Bee Research Investigations 1983	Johansen et al.	Lorsban 4 lb EC	EC	chlorpyrifos	Nomia melanderi	worker	17.5	0.5	lb ai/A	72	15	3	15
Bee Research Investigations 1983	Johansen et al.	Lorsban 4 lb EC	EC	chlorpyrifos	Nomia melanderi	worker	17.5	0.5	lb ai/A	96	0	0	18
Bee Research Investigations 1983	Johansen et al.	Lorsban 4 lb EC	EC	chlorpyrifos	Nomia melanderi	worker	17.5	0.5	lb ai/A	120	0	0	18
